# Supplementary material for: Endogenous APOBEC3B Overexpression Constitutively Generates DNA Substitutions and Deletions in Myeloma Cells
Source: Sci Rep. 2019 May 9;9:7122. doi: 10.1038/s41598-019-43575-y (PMC6509214; doi:10.1038/s41598-019-43575-y)
Supplement: Supplementary file 2 — Supplemental Tables [file 41598_2019_43575_MOESM2_ESM.xlsx]

## Sheet: Supplemental Table 1
	ID	Status	Age	Gender	Heavy chain	Light chain	BJP	t(4;14)	t(14;16)	t(11;14)	ISS	FLC_kappa	FLC_lambda	FLC_ratio
	MM001	RRMM	56	M	IgA	kappa	Positive	No	N.A.	N.A.	II	N.A.	N.A.	N.A.
	MM002	NDMM	33	M	IgG	kappa	Negative	No	No	N.A.	II	59	14.3	4.13
	MM003	NDMM	45	F	IgG	kappa	Negative	No	No	Yes	I	47.1	10.7	4.4
	MM004	RRMM	82	F	IgA	lambda	Positive	N.A.	No	N.A.	I	N.A.	N.A.	N.A.
	MM005	NDMM	54	M	None	kappa	Positive	No	No	N.A.	I	19400	7.5	2586.67
	MM006	NDMM	78	M	IgG	lambda	Positive	No	No	N.A.	II	7.3	265	0.03
	MM007	RRMM	63	M	IgG	kappa	Positive	No	No	No	II	148	5.1	29.02
	MM008	MGUS	77	M	IgG	kappa	N.A.	N.A.	N.A.	N.A.	II	485.1	2.2	220.5
	MM009	NDMM	75	F	IgG	lambda	Negative	No	N.A.	N.A.	II	0.6	1.8	0.333333
	MM010	NDMM	73	M	IgG	lambda	Negative	N.A.	N.A.	N.A.	II	19.2	40.4	0.48
	MM011	RRMM	73	M	IgA	lambda	Negative	N.A.	N.A.	N.A.	II	N.A.	N.A.	N.A.
	MM012	NDMM	69	F	IgA	kappa	Negative	No	No	No	II	450	8.6	52.33
	MM013	MGUS	16	M	IgG	kappa	Negative	No	N.A.	N.A.	II	174	8.3	20.96
	MM014	MGUS	78	M	IgG	kappa	Positive	No	N.A.	N.A.	I	366	24.7	14.82
	MM015	NDMM	67	F	IgG	lambda	Positive	No	No	N.A.	II	9	47.1	0.19
	MM016	NDMM	72	F	IgG	lambda	Negative	No	No	N.A.	I	2.8	6.2	0.45
	MM017	NDMM	66	F	IgG	kappa	Negative	Yes	No	No	III	363	3.3	110
	MM018	MGUS	63	M	IgG	lambda	Negative	N.A.	N.A.	N.A.	N.A.	16.4	18.4	0.89
	MM019	MGUS	69	F	IgA	lambda	Negative	No	N.A.	N.A.	I	12.2	11.9	1.03
	MM020	NDMM	66	M	IgA	lambda	Negative	N.A.	No	N.A.	I	112	0.09	1.82
	MM021	NDMM	76	M	IgG and IgA	lambda	Positive	No	No	Yes	III	12.7	717	0.02
	MM022	NDMM	60	F	IgG	kappa	Negative	No	N.A.	N.A.	II	25.5	33.5	0.76
	MM023	RRMM	64	M	IgG	kappa	Negative	N.A.	N.A.	N.A.	I	N.A.	N.A.	N.A.
	MM024	NDMM	71	F	IgG	kappa	Negative	No	N.A.	N.A.	I	N.A.	N.A.	N.A.
	MM025	NDMM	57	F	IgG	none	Positive	No	N.A.	N.A.	III	0.6	1150	0.000521739
	MM026	NDMM	77	F	IgG	kappa	Positive	No	No	No	III	4620	22.5	205.33
	MM027	MGUS	52	F	IgG	kappa	Negative	N.A.	N.A.	N.A.	I	N.A.	N.A.	N.A.
	MM028	MGUS	71	F	IgG	kappa	Negative	N.A.	N.A.	N.A.	I	N.A.	N.A.	N.A.
	MM029	MGUS	76	M	IgA	kappa	Negative	No	N.A.	N.A.	I	32.5	25.7	1.26
	MM030	MGUS	75	F	IgG	lambda	N.A.	N.A.	N.A.	N.A.	I	N.A.	N.A.	N.A.
	MM031	MGUS	80	M	IgA	kappa	Negative	N.A.	N.A.	N.A.	N.A.	N.A.	N.A.	N.A.
	MM032	MGUS	49	F	IgG	kappa	Negative	N.A.	No	N.A.	I	13.1	11.2	1.16964
	MM033	NDMM	63	F	None	lambda	Positive	N.A.	No	N.A.	II	7.2	3110	0.00231511
	MM034	MGUS	75	M	IgG	lambda	Negative	No	N.A.	N.A.	I	15.7	96	0.163542
	MM035	NDMM	87	M	IgG	kappa	Positive	N.A.	No	N.A.	II	161	16.2	9.93827
	MM036	MGUS	65	M	IgG	lambda	Negative	No	N.A.	N.A.	I	10.4	169	0.0615385
	MM037	MGUS	50	F	IgG	lambda	N.A.	No	N.A.	N.A.	N.A.	N.A.	N.A.	N.A.
	MM038	NDMM	62	M	IgA	kappa	Negative	N.A.	N.A.	No	II	186	13.8	13.48
	MM039	RRMM	65	M	IgG	kappa	Negative	Yes	No	Yes	N.A.	N.A.	N.A.	N.A.
	MM040	NDMM	80	M	IgA	lambda	Positive	N.A.	N.A.	N.A.	III	14.1	2930	0.005
	MM041	NDMM	47	F	IgG	lambda	Negative	No	No	N.A.	I	0.6	5.1	0.117647
	MM042	RRMM	59	M	IgA	lambda	Positive	Yes	N.A.	N.A.	III	N.A.	N.A.	N.A.
	MM043	NDMM	76	M	None	lambda	Positive	No	No	No	III	36.3	4290	0.011
	MM044	NDMM	N.A.	M	N.A.	N.A.	N.A.	N.A.	N.A.	N.A.	N.A.	N.A.	N.A.	N.A.
	MM045	NDMM	67	F	IgG	kappa	Positive	N.A.	N.A.	N.A.	II	225	5.11	44.03
	MM046	NDMM	82	F	IgG	kappa	N.A.	N.A.	N.A.	N.A.	II	12.4	14	0.886
	MM047	NDMM	71	F	IgD	kappa	Positive	N.A.	N.A.	N.A.	III	6.1	596	0.01
	MM048	NDMM	65	M	None	kappa	Positive	N.A.	N.A.	N.A.	I	2560	10.9	234.9
	MM049	NDMM	71	F	None	kappa	Positive	No	No	N.A.	III	9660	18.4	525
	MM050	NDMM	65	M	IgG	kappa	Positive	N.A.	N.A.	N.A.	I	223	7.12	31.32
	MM051	MGUS	80	M	IgG	kappa	Positive	N.A.	N.A.	N.A.	N.A.	44.3	43.1	1.028
	MM052	NDMM	62	F	IgA	lambda	Positive	N.A.	N.A.	N.A.	I	0.5	919	0.001
	MM053	NDMM	62	F	IgG	lambda	Positive	N.A.	N.A.	N.A.	I	2.12	45.3	0.047
	MM054	MGUS	46	F	IgA	lambda	Negative	N.A.	N.A.	N.A.	N.A.	20.5	65	0.315
	MM055	NDMM	54	M	None	kappa	Positive	N.A.	N.A.	N.A.	III	3360	3.55	946.4
	MM056	MGUS	61	F	IgG	kappa	Negative	N.A.	N.A.	N.A.	N.A.	17.1	16.1	1.062
	MM057	NDMM	58	F	None	kappa	Positive	N.A.	N.A.	N.A.	I	2950	2.01	1468
	MM058	MGUS	55	M	IgA	kappa	Negative	N.A.	N.A.	N.A.	N.A.	35	26	1.346
	MM059	MGUS	49	M	None	kappa	Positive	N.A.	N.A.	N.A.	N.A.	132	14.1	9.362
	MM060	MGUS	68	M	IgG	kappa	Positive	N.A.	N.A.	N.A.	N.A.	120	6.08	19.74
	MM061	RRMM	64	F	None	kappa	Positive	No	No	No	III	N.A.	N.A.	N.A.
	MM062	RRMM	73	M	IgG	lambda	Positive	N.A.	N.A.	N.A.	III	N.A.	N.A.	N.A.
	MM063	RRMM	74	F	IgG	lambda	Positive	No	No	No	III	N.A.	N.A.	N.A.
	MM064	RRMM	69	F	IgG	kappa	Negative	No	No	No	III	N.A.	N.A.	N.A.
	MM065	RRMM	62	M	IgA	kappa	Positive	No	No	No	III	706	6.7	105.373
	MM066	NDMM	81	F	None	kappa	Positive	No	No	No	III	50.7	12.5	4.056
	MM067	RRMM	80	M	IgG	kappa	Positive	N.A.	N.A.	N.A.	III	258.3	20.2	12.7871
	MM068	RRMM	72	M	IgA	lambda	Positive	No	No	No	III	10.2	1380	0.0073913
	MM069	RRMM	57	M	IgG	kappa	Positive	Yes	No	No	I	37.1	13.2	2.81061
	MM070	RRMM	82	F	None	kappa	Positive	Yes	No	No	III	0.6	10900	5.50459e-05
	MM071	RRMM	78	M	IgG	kappa	Positive	Yes	No	No	III	306	0.6	510
	MM072	RRMM	57	M	IgA	lambda	Positive	No	No	No	II	12.7	2440	0.00520492
	MM073	RRMM	54	F	None	kappa	Positive	No	No	Yes	I	33500	8.8	3806.82
	MM074	RRMM	83	M	IgA	kappa	Positive	No	No	Yes	I	1640	0.6	2733.33
	MM075	RRMM	76	F	None	kappa	Positive	No	No	Yes	III	4210	9.1	462.637
	MM076	NDMM	66	M	IgA	lambda	Positive	No	No	No	III	2.2	120	0.0183333
	MM077	RRMM	69	F	IgG	kappa	Negative	Yes	No	No	II	1.7	1.8	0.944444
	MM078	NDMM	67	F	IgA	lambda	Positive	No	No	No	III	24.7	3080	0.00801948
	MM079	NDMM	75	F	None	lambda	Positive	No	No	Yes	II	10.5	4230	0.00248227
	MM080	NDMM	46	F	IgA	kappa	Positive	No	Yes	No	I	165	1.8	91.6667
	MM081	RRMM	77	F	IgG	kappa	Positive	Yes	No	No	III	12.8	5.6	2.28571
	MM082	RRMM	71	M	IgA	lambda	Positive	No	No	No	III	11.2	669	0.0167414
	MM083	NDMM	63	M	IgA	kappa	Positive	No	No	Yes	III	6.7	9.6	0.697917
	MM084	RRMM	75	M	IgG	kappa	Positive	No	No	No	II	N.A.	N.A.	N.A.
	MM085	RRMM	77	F	IgG	kappa	Positive	Yes	No	No	I	34.1	1.5	22.7333
	MM086	RRMM	47	M	IgG	kappa	Positive	Yes	No	No	I	253	0.6	421.667
	MM087	RRMM	49	M	IgD	lambda	Positive	No	No	Yes	II	0.6	776	0.000773196
	MM088	RRMM	48	M	IgA	lambda	Negative	No	No	Yes	II	0.6	246	0.00243902
	MM089	NDMM	76	M	IgG	lambda	Positive	No	No	Yes	III	5.5	503	0.0109344
	MM090	RRMM	78	F	IgG	lambda	Negative	No	Yes	No	III	10.1	15.1	0.668874
	MM091	NDMM	70	F	None	kappa	Positive	No	No	Yes	III	5200	9.8	530.612

## Sheet: Supplemental Table 2
	Genotype	MM/MGUS patients		Healthy		P value
		N	(%)	N	(%)
	D/D	7	7.69231	37	8.13187
	D/I	40	43.956	191	41.978
	I/I	44	48.3516	227	49.8901
	Total count	91	100	455	100	0.968
	Allele	MGUS		MM		P Value
		N	(%)	N	(%)
	D	3	15	4	5.6338
	I	17	85	67	94.3662
	Total count	20	100	71	100	0.176

## Sheet: Supplemental Table 3
				Univariate			Multivariate
				3-year OS rate (%)	95% CI (%)	Logrank test	HR	95% CI	Cox
						P			P
	Risk group
	CD-1, CD-2, HY, LB		Low	86.1	80.1–90.4	8.02e-05
	MF, MS, PR		High	64.2	53.4–73.2		2.342	1.503–3.649	0.0001693
	APOBEC1
	Threshold	Median	Low	77.1	68.1–83.8	0.786
			High	78.3	70.7–84.2
		Upper quartile	Low	77.7	70.9–83.2	0.914
			High	78.4	67.7–86.0
	APOBEC2
	Threshold	Median	Low	74.8	66.5–81.2	0.172
			High	81.5	73.6–87.2		-	-	-
		Upper quartile	Low	76.8	70.1–82.1	0.785
			High	81.4	70.0–88.8
	APOBEC3A
	Threshold	Median	Low	78.9	70.9–85.0	0.971
			High	76.7	68.3–83.1
		Upper quartile	Low	80.6	74.4–85.4	0.301
			High	69.7	56.1–79.8
	APOBEC3B
	Threshold	Median	Low	81.4	73.6–87.1	0.262
			High	74.5	66.0–81.2
		Upper tertile	Low	81.3	74.5–86.5	0.0187
			High	71.8	61.3–79.9
		Upper quartile	Low	81.8	75.6–86.5	0.00133
			High	66.2	52.9–76.5		2.057	1.294–3.270	0.002305
		Upper quintile	Low	81.9	76.0–86.5	0.000631
			High	60.7	45.0–73.2
	APOBEC3C
	Threshold	Median	Low	82.9	75.8–88.1	0.00634
			High	71.4	61.8–79.0		-	-	-
		Upper quartile	Low	80.5	74.2–85.1	0.223
			High	70	56.3–80.2
		Upper quintile	Low	79.7	73.8–84.5	0.326
			High	66.8	48.3–80.0
	APOBEC3DE
	Threshold	Median	Low	83.5	76.5–88.6	0.00271
			High	70.8	61.3–78.4		-	-	-
		Upper quartile	Low	81.2	75.0–86.1	0.0423
			High	68.3	55.1–78.3
		Upper quintile	Low	79.8	73.8–84.6	0.248
			High	68.1	50.5–80.5
	APOBEC3F
	Threshold	Median	Low	73.8	64.0–81.4	0.0438	-	-	-
			High	81.4	74.3–86.7
		Upper quartile	Low	76	68.2–82.1	0.42
			High	81.2	72.4–87.4
		Upper quintile	Low	76.2	69.0–81.9	0.479
			High	81.9	72.0–88.6
	APOBEC3G
	Threshold	Median	Low	81.9	74.6–87.3	0.461
			High	73.1	63.9–80.3
		Upper quartile	Low	79.5	73.5–84.4	0.693
			High	70	53.6–81.6
	APOBEC4
	Threshold	Median	Low	76	66.2–83.4	0.965
			High	79	71.7–84.6
		Upper quartile	Low	78.1	71.1–83.6	0.338
			High	76.7	66.0–84.4

## Sheet: Supplemental Table 4
	Base position from start codon		44	45	46	47	48	49	50	51	52	53	54	55	56	57	58	59	60	61	62	63	64	65	66	67	68	69	70	71	72	73	74	75	76	77	78	79	80	81	82	83	84	85	86	87	88	89	90
	mCherry referrence (sense)		G	T	T	C	A	T	G	C	G	C	T	T	C	A	A	G	G	T	G	C	A	C	A	T	G	G	A	G	G	G	C	T	C	C	G	T	G	A	A	C	G	G	C	C	A	C	G
	control	Clone 1	G	T	T	C	A	T	G	C	G	C	T	T	C	A	A	G	G	T	G	C	A	C	A	T	G	G	A	G	G	G	C	T	C	C	G	T	G	A	A	C	G	G	C	C	A	C	G
		Clone 2	G	T	T	C	A	T	G	C	G	C	T	T	C	A	A	G	G	T	G	C	A	C	A	T	G	G	A	G	G	G	C	T	C	C	G	T	G	A	A	C	G	G	C	C	A	C	G
		Clone 3	G	T	T	C	A	T	G	C	G	C	T	T	C	A	A	G	G	T	G	C	A	C	A	T	G	G	A	G	G	G	C	T	C	C	G	T	G	A	A	C	G	G	C	C	A	C	G
		Clone 4	G	T	T	C	A	T	G	C	G	C	T	T	C	A	A	G	G	T	G	C	A	C	A	T	A	G	A	G	G	G	C	T	C	C	G	T	A	A	A	C	G	G	C	C	A	C	A
		Clone 5	G	T	T	C	A	T	G	C	G	C	T	T	C	A	A	G	G	T	G	C	A	C	A	T	G	G	A	G	G	G	C	T	C	C	G	T	G	A	A	C	G	G	C	C	A	C	G
		Clone 6	C	T	T	C	A	T	G	C	G	C	T	T	C	A	A	G	G	T	G	C	A	C	A	T	G	G	A	G	G	G	C	T	C	C	G	T	G	A	A	C	G	G	C	C	A	C	G
		Clone 7	G	T	T	C	A	T	G	C	G	C	T	T	C	A	A	G	G	T	G	C	A	C	A	T	G	G	A	G	G	G	C	T	C	C	G	T	G	A	A	C	G	G	C	C	A	C	G
		Clone 8	G	T	T	C	A	T	G	C	G	C	T	T	C	A	A	G	G	T	G	C	A	C	A	T	G	G	A	G	G	G	C	T	C	C	G	T	G	A	A	C	G	G	C	C	A	C	G
		Clone 9	G	T	T	C	A	T	G	C	G	C	T	T	C	A	A	G	G	T	G	C	A	C	A	T	G	G	A	G	G	G	C	T	C	C	G	T	G	A	A	C	G	G	C	C	A	C	G
		Clone 10	G	T	T	C	A	T	G	C	G	C	T	T	C	A	A	G	G	T	G	C	A	C	A	T	G	G	A	G	G	G	C	T	C	C	G	T	G	A	A	C	G	G	C	C	A	C	G
	shA3B	Clone 1	G	T	T	C	A	T	G	C	G	C	T	T	C	A	A	G	G	T	G	C	A	C	A	T	G	G	A	G	G	G	C	T	C	C	G	T	G	A	A	C	G	G	C	C	A	C	G
		Clone 2	G	T	T	C	A	T	G	C	G	C	T	T	C	A	A	G	G	T	G	C	A	C	A	T	G	G	A	G	G	G	C	T	C	C	G	T	G	A	A	C	G	G	C	C	A	C	G
		Clone 3	G	T	T	C	A	T	G	C	G	C	T	T	C	A	A	G	G	T	G	C	A	C	A	T	G	G	A	G	G	G	C	T	C	C	G	T	G	A	A	C	G	G	C	C	A	C	G
		Clone 4	G	T	T	C	A	T	G	C	G	C	T	T	C	A	A	G	G	T	G	C	A	C	A	T	G	G	A	G	G	G	C	T	C	C	G	T	G	A	A	C	G	G	C	C	A	C	G
		Clone 5	G	T	T	C	A	T	G	C	G	C	T	T	C	A	A	G	G	T	G	C	A	C	A	T	G	G	A	G	G	G	C	T	C	C	G	T	G	A	A	C	G	G	C	C	A	C	G
		Clone 6	G	T	T	C	A	T	G	C	G	C	T	T	C	A	A	G	G	T	G	C	A	C	A	T	G	G	A	G	G	G	C	T	C	C	G	T	G	A	A	C	G	G	C	C	A	C	G
		Clone 7	G	T	T	C	A	T	G	C	G	C	T	T	C	A	A	G	G	T	G	C	A	C	A	T	G	G	A	G	G	G	C	T	C	C	G	T	G	A	A	C	G	G	C	C	A	C	G
		Clone 8	G	T	T	C	A	T	G	C	G	C	T	T	C	A	A	G	G	T	G	C	A	C	A	T	G	G	A	G	G	G	C	T	C	C	G	T	G	A	A	C	G	G	C	C	A	C	G
		Clone 9	G	T	T	C	A	T	G	C	G	C	T	T	C	A	A	G	G	T	G	C	A	C	A	T	G	G	A	G	G	G	C	T	C	C	G	T	G	A	A	C	G	G	C	C	A	C	G
		Clone 10	G	T	T	C	A	T	G	C	G	C	T	T	C	A	A	G	G	T	G	C	A	C	A	T	G	G	A	G	G	G	C	T	C	C	G	T	G	A	A	C	G	G	C	C	A	C	G
[truncated: 430 more columns]

## Sheet: Supplemental Table 5
		CDC number	16	17	18	19	20	21	22	23	24	25	26	27	28	29	30	31	32	33	34	35	36	37	38	39	40	41	42	43	44	45	46	47	48	49	50	51	52	53	54	55	56	57	58	59	60	61	62
		mCherry referrence	F	M	R	F	K	V	H	M	E	G	S	V	N	G	H	E	F	E	I	E	G	E	G	E	G	R	P	Y	E	G	T	Q	T	A	K	L	K	V	T	K	G	G	P	L	P	F	A
	control	Clone 1	F	M	R	F	K	V	H	M	E	G	S	V	N	G	H	E	F	E	I	E	G	K	G	K	G	R	P	Y	E	G	T	Q	T	A	K	L	K	V	T	K	G	G	P	L	P	F	A
		Clone 2	F	M	R	F	K	V	H	M	E	G	S	V	N	G	H	E	F	E	I	E	G	K	G	K	G	R	P	Y	E	G	T	Q	T	A	K	L	K	V	T	K	G	G	P	L	P	F	A
		Clone 5	F	M	R	F	K	V	H	M	E	G	S	V	N	G	H	E	F	E	I	E	G	K	G	K	G	R	P	Y	E	G	T	Q	T	A	K	L	K	V	T	K	G	G	P	L	P	F	A
		Clone 6	F	M	R	F	K	V	H	M	E	G	S	V	N	G	H	E	F	E	I	E	G	K	G	K	G	R	P	Y	E	G	T	Q	T	A	K	L	K	V	T	K	G	G	P	L	P	F	A
		Clone 8	F	M	R	F	K	V	H	M	E	G	S	V	N	G	H	E	F	E	I	K	G	E	G	K	G	R	P	Y	E	G	T	Q	T	A	K	L	K	V	T	K	G	G	P	L	P	F	A
		Clone 9	F	M	R	F	K	V	H	M	E	G	S	V	N	G	H	E	F	E	I	E	G	E	G	E	G	R	P	Y	E	G	T	Q	T	A	K	L	K	V	T	K	G	G	P	L	P	F	A
		Clone 3 (del +)	F	M	R	F	K	V	H	M	E	G	S	V	N	G	H	E	F	E	I	E	G	E	G	E	G	R	P	Y	E	G	T	Q	T	A	K	L	K	V	T	K	G	G	P	V	M	Q	K
		Clone 4 (del +)	F	M	R	F	K	V	H	I	E	G	S	V	N	G	H	K	F	K	I	E	G	E	G	E	G	R	P	Y	E	D	T	Q	T	A	K	L	K	D	G	E	F	I	Y	K	V	K	L
		Clone 7 (del +)	F	M	R	F	K	V	H	M	E	G	S	V	N	G	H	E	F	E	I	E	G	E	G	E	G	R	P	Y	E	G	T	Q	T	A	K	L	K	V	T	K	G	G	P	L	P	F	A
		Clone 10 (del +)	F	M	R	F	K	V	H	M	E	G	S	V	N	G	H	E	F	E	I	E	G	E	G	E	G	R	P	Y	E	G	T	Q	T	A	K	L	K	D	G	E	F	I	Y	K	V	K	L
	shA3B	Clone 1	F	M	R	F	K	V	H	M	E	G	S	V	N	G	H	E	F	E	I	E	G	E	G	E	G	R	P	Y	E	G	T	Q	T	A	K	L	K	V	T	K	G	G	P	L	P	F	A
		Clone 2	F	M	R	F	K	V	H	M	E	G	S	V	N	G	H	E	F	E	I	E	G	E	G	E	G	R	P	Y	E	G	T	Q	T	A	K	L	K	V	T	K	G	G	P	L	P	F	A
		Clone 6	F	M	R	F	K	V	H	M	E	G	S	V	N	G	H	E	F	E	I	E	G	E	G	E	G	R	P	Y	E	G	T	Q	T	A	K	L	K	V	T	K	G	G	P	L	P	F	A
		Clone 7	F	M	R	F	K	V	H	M	E	G	S	V	N	G	H	E	F	E	I	E	G	E	G	E	G	R	P	Y	E	G	T	Q	T	A	K	L	K	V	T	K	G	S	P	L	P	F	A
		Clone 8	F	M	R	F	K	V	H	M	E	G	S	V	N	G	H	E	F	E	I	E	G	E	G	E	G	R	P	Y	E	G	T	Q	T	A	K	L	K	V	T	K	G	A	P	L	P	F	A
		Clone 9	F	M	R	F	K	V	H	M	E	G	S	V	N	G	H	E	F	E	I	E	G	E	G	E	G	R	P	Y	E	G	T	Q	T	A	K	L	K	V	T	K	G	G	P	L	P	F	A
		Clone 10	F	M	R	F	K	V	H	M	E	G	S	V	N	G	H	E	F	E	I	E	G	E	G	E	G	R	P	Y	E	G	T	Q	T	A	K	L	K	V	T	K	G	G	P	L	P	F	A
		Clone 3 (del +)	F	M	R	F	K	V	H	M	E	G	S	V	N	G	H	E	F	E	I	E	G	E	G	E	G	R	P	Y	E	G	T	Q	T	A	K	L	K	D	G	E	F	I	Y	K	V	K	L
		Clone 4 (del +)	F	M	R	F	K	V	H	M	E	G	S	V	N	G	H	E	F	E	I	E	G	E	G	E	G	R	P	Y	E	G	T	Q	T	A	K	L	K	D	G	E	F	I	Y	K	V	K	L
		Clone 5 (del +)	F	M	R	F	K	V	H	M	E	G	S	V	N	G	H	E	F	E	I	E	G	E	G	E	G	R	P	Y	E	G	T	Q	T	A	K	L	K	D	G	E	F	I	Y	K	V	K	L
[truncated: 111 more columns]

## Sheet: Supplemental Table 6
	Primer pair	Sequence (5'-3')	Comment
	APOBEC3B Deletion	TAGGTGCCACCCCGAT	5 min at 95 °C, 40 cycles of 30 s at 95 °C, 60 s at 62 °C, 60 s at 72 °C, followed by 7 min at 72 °C
		TTGAGCATAATCTTACTCTTGTAC
	APOBEC3B Insertion 1	TTGGTGCTGCCCCCTC
		TAGAGACTGAGGCCCAT
	APOBEC3B Insertion 2	TGTCCCTTTTCAGAGTTTGAGTA
		TGGAGCCAATTAATCACTTCAT
	mCherry 1st	AGGATAACATGGCCATCATCAAG	5 min at 95 °C, 35 cycles of 30 s at 95 °C, 30 s at 62 °C, 60 s at 72 °C, followed by 7 min at 72 °C
		AGTCCTCGTTGTGGGAGGTG
	mCherry nested	AGTTCATGCGCTTCAAGGTG	5 min at 95 °C, 30 cycles of 30 s at 85–88 °C, 30 s at 62 °C, 60 s at 72 °C, followed by 7 min at 72 °C
		GCTTGATCTCGCCCTTCAG
	EGFP 1st	ACCGGGGTGGTGCCCATCC	5 min at 95 °C, 35 cycles of 30 s at 95 °C, 30 s at 64 °C, 45 s at 72 °C, followed by 7 min at 72 °C
		CGTCCTCGATGTTGTGGCG
	EGFP nested	GTGGTGCCCATCCTGGTCGAG	5 min at 95 °C, 30 cycles of 30 s at 85–88 °C, 30 s at 62 °C, 60 s at 72 °C, followed by 7 min at 72 °C
		CCTCGATGTTGTGGCGGATCTT
	EF1α-puromycin 1st (for deep sequencing)	TACATGTCACAAAAGGAAACTCACC	2 min at 98 °C, 30 cycles of 10 s at 98 °C, 3 min at 68 °C, followed by 3 min at 68 °C
		CCTCGACGAATTCTTAGGCACC
	EF1α-puromycin nested (for deep sequencing)	TGATGTCGTGTACTGGCTCC	5 min at 95 °C, 30 cycles of 30 s at 88–91 °C, 30 s at 62 °C, 1min 30 s at 72 °C, followed by 7 min at 72 °C
		TTCTTAGGCACCGGGCTTG
	TP53 Ex1-Int1 1st	GATGGGATTGGGGTTTTCCCCTCCCATGT	5 min at 95 °C, 35 cycles of 30 s at 95 °C, 30 s at 58 °C, 90 s at 72 °C, followed by 7 min at 72 °C
		TGGCGCTGTGTGTAAATGCCACCTCGAT
	TP53 Ex1-Int1 nested	AAAGTCTAGAGCCACCGTCC	5 min at 95 °C, 30 cycles of 30 s at 84–87 °C, 30 s at 62 °C, 60 s at 72 °C, followed by 7 min at 72 °C
		CCACGACTGACAGCCTTCAA
	TP53 Ex7-Int8 1st	CCTCATCTTGGGCCTGTGTTAT	5 min at 95 °C, 35 cycles of 30 s at 95 °C, 30 s at 64 °C, 45 s at 72 °C, followed by 7 min at 72 °C
		CTTTTTGAAAGCTGGTCTGGTCC
	TP53 Ex7-Int8 nested	GGCTCTGACTGTACCACCATC	5 min at 95 °C, 30 cycles of 30 s at 83–86 °C, 30 s at 62 °C, 60 s at 72 °C, followed by 7 min at 72 °C
		GGCATAACTGCACCCTTGGT
	BCL6 promoter 1st	CCAAGACGATGGTATGGCCT	5 min at 95 °C, 35 cycles of 30 s at 95 °C, 30 s at 62 °C, 60 s at 72 °C, followed by 7 min at 72 °C
		AAACCCACCACTTGCTGTCC
	BCL6 promoter nested	ACGATGGTATGGCCTGCTC	5 min at 95 °C, 30 cycles of 30 s at 82–85 °C, 30 s at 62 °C, 60 s at 72 °C, followed by 7 min at 72 °C
		GGCTGGGATTGTTACATATGGC
	BCL7A promoter 1st	CGACGTCCTAGCTCGCATT	5 min at 95 °C, 35 cycles of 30 s at 95 °C, 30 s at 62 °C, 60 s at 72 °C, followed by 7 min at 72 °C
		CCGCTTACCATTTGCGCACT
	BCL7A promoter nested	CGCGATGCCCAACTCTTTC	5 min at 95 °C, 30 cycles of 30 s at 90–93 °C, 30 s at 62 °C, 60 s at 72 °C, followed by 7 min at 72 °C
		CGCACTTTCTCGATCGCCG
	K-ras Int1-Int2 1st	CGACGTCCTAGCTCGCATT	5 min at 95 °C, 35 cycles of 30 s at 95 °C, 30 s at 64 °C, 60 s at 72 °C, followed by 7 min at 72 °C
		ATCCGGTAGTTGTAGGTTCTCT
	K-ras Int1-Int2 nested	ATTACGATACACGTCTGCAGTCAAC	5 min at 95 °C, 30 cycles of 30 s at 79–82 °C, 30 s at 64 °C, 60 s at 72 °C, followed by 7 min at 72 °C
		TCTACCCTCTCACGAAACTCTG
	c-MYC IGR 1st	TGTCAGATTGCTGTGGGAAGT	5 min at 95 °C, 35 cycles of 30 s at 95 °C, 30 s at 64 °C, 60 s at 72 °C, followed by 7 min at 72 °C
		TCTGGATACCTGATGACACCT
	c-MYC IGR nested	ATACCAAGACTCCCAAGCGT	5 min at 95 °C, 30 cycles of 30 s at 79–82 °C, 30 s at 64 °C, 60 s at 72 °C, followed by 7 min at 72 °C
		GATGACACCTCCTCTGACAATCC
	viral DNA (between the 2 LTRs)	TGGAAAATCTCTAGCAGTGGCG	2 min at 98 °C, 39 cycles of 10 s at 98 °C, 4 min 30 s at 68 °C, followed by 3 min at 68 °C
		TGGTCTAACCAGAGAGACCCAGT
	EF1α 1st (for bisulfite PCR)	TATGATAGGTTTGGATTTTTATAATTT	3 min at 95 °C, 35 cycles of 1 min at 95 °C, 2 min at 50 °C, 2 min at 72 °C, followed by 3 min at 68 °C
		AAACCCTCCATATACACCTTAAAAC
	EF1α nested (for bisulfite PCR)	ATTTATTTTAATTGTAAAGTAATTGTGTGT	3 min at 95 °C, 35 cycles of 1 min at 95 °C, 2 min at 50 °C, 2 min at 72 °C, followed by 3 min at 68 °C
		TTAAACAAACAAAATCAAACAAAAC
	APOBEC3A for qPCR	GAAGCCAGCCCAGCATCC
		CCCCTGTGCTGGTCCATCTT
	APOBEC3B for qPCR	GACCCTTTGGTCCTTCGAC
		GCACAGCCCCAGGAGAAG
	APOBEC3C for qPCR	GGAACGAAACTTGGCTGTGC
		CAGAATCCACCTGGTTTCGG
	APOBEC3DE for qPCR	GCTGAGCACCCCAATGTCA
		CACCCACCGCCAATCTCT
	APOBEC3F for qPCR	TTCGAGGCCAGGTGTATTCC
		GGCAGCTGGTTGCCACAGA
	APOBEC3G for qPCR	GGTCAGAGGACGGCATGAGA
		GCAGGACCCAGGTGTCATTG
	APOBEC3H for qPCR	AGCTGTGGCCAGAAGCAC
		CGGAATGTTTCGGCTGTT
	AID for qPCR	CTGGACTTTGGTTATCTTCG
		AAGGTCATGATGGCTATTTG
	mCherry for genomic qPCR	CCCTCAGTTCATGTACGGCT
		GTCCTCGAAGTTCATCACGC
	APOB for genomic qPCR	TGAACTGGTGGCAAAACCCT
		GACCCGACTCGTGGAAGAAG
